# Supplementary material for: Multidimensional Chromatographic Fingerprinting Combined with Chemometrics for the Identification of Regulated Plants in Suspicious Plant Food Supplements
Source: Molecules. 2023 Apr 21;28(8):3632. doi: 10.3390/molecules28083632 (PMC10146433; doi:10.3390/molecules28083632)
Supplement: Supplementary file 1 [file molecules-28-03632-s001.zip]

Archive with 1 entries (1 files):
- molecules-2306112-supplementary.pdf
